# Supplementary material for: Complete genome assemblies and antibiograms of 22 Staphylococcus capitis isolates
Source: BMC Genom Data. 2025 Feb 15;26:12. doi: 10.1186/s12863-025-01303-8 (PMC11830182; doi:10.1186/s12863-025-01303-8)
Supplement: Supplementary file 1 — Supplementary Material 1 [file 12863_2025_1303_MOESM1_ESM.xlsx]

## Sheet: Table_S1
Table S1. Sources and data accessions of S. capitis isolates. Anonymous patient identifiers match those in Supplementary Table 1 of Citation 9 in the main text (Wan et al., Journal of Infection, 2023).
Isolate	Taxonomy	Genotype	Collection_date	Location	Host	Host_disease	Specimen	Patient	Host_age	Host_health_state	BioProject	BioSample	Illumina_reads	Nanopore_reads	Assembly
DSM20326	Staphylococcus capitis subsp. capitis	Non-NRCS-A	missing: before 1975	USA	human	not applicable	healthy human skin	not applicable	missing	healthy	PRJNA1032276	SAMN38029073	SRR27561267	SRR27561252	GCA_040739495
DSM6717	Staphylococcus capitis subsp. urealyticus	Non-NRCS-A	missing: before 1991	missing	human	not applicable	healthy human skin	not applicable	missing	healthy	PRJNA1032276	SAMN38029074	SRR27561266	SRR27561251	GCA_040739365
Sc1191092	Staphylococcus capitis subsp. urealyticus	NRCS-A	2011-09	United Kingdom: England, London	human	missing	blood	P672	<=90 days	diseased	PRJNA1032276	SAMN38029075	SRR27561255	SRR27561250	GCA_040739255
Sc1191106	Staphylococcus capitis subsp. urealyticus	NRCS-A	2017-02	United Kingdom: England, West Midlands	human	missing	vascular line tip	P041	<=90 days	diseased	PRJNA1032276	SAMN38029076	SRR27561244	SRR27561249	GCA_040739205
Sc1365665	Staphylococcus capitis subsp. urealyticus	NRCS-A	2015-02	United Kingdom: England, West Midlands	human	missing	blood	P625	<=90 days	diseased	PRJNA1032276	SAMN38029077	SRR27561277	SRR27561248	GCA_040739095
Sc1365666	Staphylococcus capitis subsp. urealyticus	Non-NRCS-A	2020-10	United Kingdom: England, North East	human	missing	blood	P325	6–11 years	diseased	PRJNA1032276	SAMN38029078	SRR27561272	SRR27561247	GCA_040738865
Sc1365669	Staphylococcus capitis subsp. urealyticus	Non-NRCS-A	2009-10	United Kingdom: England, South East	human	missing	tissue	P066	>=18 years	diseased	PRJNA1032276	SAMN38029079	SRR27561271	SRR27561246	GCA_040738415
Sc1365670	Staphylococcus capitis subsp. urealyticus	NRCS-A	2021-04	United Kingdom: England, Yorkshire & the Humber	human	missing	blood	P336	<=90 days	diseased	PRJNA1032276	SAMN38029080	SRR27561270	SRR27561245	GCA_040737765
Sc1365673	Staphylococcus capitis subsp. capitis	Non-NRCS-A	2020-09	United Kingdom: England, North East	human	missing	blood	P326	>90 days and <1 year	diseased	PRJNA1032276	SAMN38029081	SRR27561269	SRR27561243	GCA_040737135
Sc1365674	Staphylococcus capitis subsp. urealyticus	Non-NRCS-A	2020-07	United Kingdom: England, North East	human	missing	blood	P701	6–11 years	diseased	PRJNA1032276	SAMN38029082	SRR27561268	SRR27561242	GCA_040737085
Sc1365682	Staphylococcus capitis subsp. urealyticus	NRCS-A	2009-09	United Kingdom: England, South East	human	missing	nose swab	P071	<=90 days	diseased	PRJNA1032276	SAMN38029083	SRR27561265	SRR27561241	GCA_040736935
Sc1365688	Staphylococcus capitis subsp. urealyticus	NRCS-A	2018-05	United Kingdom: England, Yorkshire & the Humber	human	sepsis	blood	P580	<=90 days	diseased	PRJNA1032276	SAMN38029084	SRR27561264	SRR27561240	GCA_040736845
Sc1365695	Staphylococcus capitis subsp. urealyticus	NRCS-A	2018-03	United Kingdom: England, South West	human	endocarditis	pleural fluid	P583	>=18 years	diseased	PRJNA1032276	SAMN38029085	SRR27561263	SRR27561239	GCA_040736815
Sc1365701	Staphylococcus capitis subsp. urealyticus	Non-NRCS-A	2019-01	United Kingdom: England, West Midlands	human	missing	blood	P566	>=18 years	diseased	PRJNA1032276	SAMN38029086	SRR27561262	SRR27561282	GCA_040736805
Sc1365706	Staphylococcus capitis subsp. urealyticus	Non-NRCS-A	2019-04	United Kingdom: England, South East	human	sepsis	blood	P579	>=18 years	diseased	PRJNA1032276	SAMN38029087	SRR27561261	SRR27561281	GCA_040736795
Sc1365750	Staphylococcus capitis subsp. urealyticus	NRCS-A	2015-04	United Kingdom: England, West Midlands	human	missing	blood	P637	<=90 days	diseased	PRJNA1032276	SAMN38029088	SRR27561260	SRR27561280	GCA_040736725
Sc1365753	Staphylococcus capitis subsp. urealyticus	NRCS-A	2019-12	United Kingdom: England, West Midlands	human	missing	cerebrospinal fluid	P501	<=90 days	diseased	PRJNA1032276	SAMN38029089	SRR27561259	SRR27561279	GCA_040736715
Sc1365754	Staphylococcus capitis subsp. urealyticus	Non-NRCS-A	2020-07	United Kingdom: England, South East	human	missing	tissue	P456	>=18 years	diseased	PRJNA1032276	SAMN38029090	SRR27561258	SRR27561278	GCA_040736665
Sc1516939	Staphylococcus capitis subsp. urealyticus	Non-NRCS-A	2010-04	United Kingdom: England, South East	human	missing	synovial fluid	P057	>=18 years	diseased	PRJNA1032276	SAMN38029091	SRR27561257	SRR27561276	GCA_040736635
Sc1516941	Staphylococcus capitis subsp. urealyticus	Non-NRCS-A	2013-07	United Kingdom: England, London	human	missing	blood	P688	>=18 years	diseased	PRJNA1032276	SAMN38029092	SRR27561256	SRR27561275	GCA_040736585
Sc1516943	Staphylococcus capitis subsp. urealyticus	Non-NRCS-A	missing: before 2014-04-11	United Kingdom: England, North West	human	bacteraemia	blood	P677	>=18 years	diseased	PRJNA1032276	SAMN38029093	SRR27561254	SRR27561274	GCA_040736555
Sc1516945	Staphylococcus capitis subsp. urealyticus	NRCS-A	2017-05	United Kingdom: England, South East	human	missing	blood	P593	<=90 days	diseased	PRJNA1032276	SAMN38029094	SRR27561253	SRR27561273	GCA_040736045
