# Supplementary material for: Complete genome assemblies and antibiograms of 22 Staphylococcus capitis isolates
Source: BMC Genom Data. 2025 Feb 15;26:12. doi: 10.1186/s12863-025-01303-8 (PMC11830182; doi:10.1186/s12863-025-01303-8)
Supplement: Supplementary file 2 — Supplementary Material 2 [file 12863_2025_1303_MOESM2_ESM.xlsx]

## Sheet: Table_S2
Table S2. Methods and summary statistics of hybrid genome assemblies. Trycycler was used to assemble the Sc1365669 genome as a marginal case because the long-read depth estimated from an initial Flye assembly of this genome was 60 folds. Abbreviation: NA, not applicable.
	Methods			Assembly statistics							Software versions
Isolate	Batch	Flowcell	Assembler	Genome size (bp)	Contig number	GC (%)	Mean_depth_Nanopore	Mean_depth_Illumina	Chromosome (bp)	Plasmids (bp)	Guppy	Fastp	Nanoq	Trycycler	Flye	Raven	Miniasm	Minipolish	Unicycler	Medaka	Polypolish	Polca	Dnaapler	Quast	CheckM2
Sc1191092	1	9.4.1	Trycycler	2538102	2	32.99	164.63	209.89	2512740	25362	v5.0.16	v0.23.4	v0.10.0	v0.5.4	v2.9.2	v1.8.1	v0.3	v0.1.3	NA	v1.8.0	v0.5.0	v4.1.0	v0.4.0	v5.2.0	v1.0.1
Sc1191106	1	9.4.1	Trycycler	2629560	3	32.93	142.49	84.48	2590958	29481; 9121	v5.0.16	v0.23.4	v0.10.0	v0.5.4	v2.9.2	v1.8.1	v0.3	v0.1.3	NA	v1.8.0	v0.5.0	v4.1.0	v0.4.0	v5.2.0	v1.0.1
Sc1365682	1	9.4.1	Trycycler	2558482	1	33.02	470.49	113.05	2558482	None	v5.0.16	v0.23.4	v0.10.0	v0.5.4	v2.9.2	v1.8.1	v0.3	v0.1.3	NA	v1.8.0	v0.5.0	v4.1.0	v0.4.0	v5.2.0	v1.0.1
Sc1365669	1	9.4.1	Trycycler	2363587	1	32.96	59.26	135.77	2363587	None	v5.0.16	v0.23.4	v0.10.0	v0.5.5	v2.9.5	v1.8.3	v0.3	v0.1.3	NA	v2.0.1	v0.6.0	v4.1.2	v0.8.1	v5.2.0	v1.0.1
Sc1365750	1	9.4.1	Trycycler	2616521	3	32.95	182.39	66.48	2577733	29667; 9121	v5.0.16	v0.23.4	v0.10.0	v0.5.5	v2.9.5	v1.8.3	v0.3	v0.1.3	NA	v2.0.1	v0.6.0	v4.1.2	v0.8.1	v5.2.0	v1.0.1
Sc1365665	1	9.4.1	Raven	2611460	2	32.96	36.81	136.65	2560478	50982	v5.0.16	v0.23.4	v0.10.0	NA	NA	v1.8.1	NA	NA	NA	v1.8.0	v0.5.0	v4.1.0	v0.4.0	v5.2.0	v1.0.1
Sc1365706	1	9.4.1	Trycycler	2557910	4	32.92	132.46	125.15	2500634	47004;6147;4125	v5.0.16	v0.23.4	v0.10.0	v0.5.5	v2.9.5	v1.8.3	v0.3	v0.1.3	NA	v2.0.1	v0.6.0	v4.1.2	v0.8.1	v5.2.0	v1.0.1
Sc1365753	1	9.4.1	Trycycler	2554969	3	32.97	350.47	109.5	2512404	40074; 2491	v5.0.16	v0.23.4	v0.10.0	v0.5.5	v2.9.5	v1.8.3	v0.3	v0.1.3	NA	v2.0.1	v0.6.0	v4.1.2	v0.8.1	v5.2.0	v1.0.1
Sc1365754	1	9.4.1	Raven	2522563	4	32.91	52.11	53.77	2458938	38063; 23194; 2368	v5.0.16	v0.23.4	v0.10.0	NA	NA	v1.8.1	NA	NA	NA	v1.8.0	v0.5.0	v4.1.0	v0.4.0	v5.2.0	v1.0.1
Sc1365674	1	9.4.1	Trycycler	2561081	4	32.97	225.03	138.24	2465978	69071; 23192; 2840	v5.0.16	v0.23.4	v0.10.0	v0.5.4	v2.9.2	v1.8.1	v0.3	v0.1.3	NA	v1.8.0	v0.5.0	v4.1.0	v0.4.0	v5.2.0	v1.0.1
Sc1365695	1	9.4.1	Unicycler	2663721	4	32.86	38.69	104.8	2651199	5948; 4101; 2473	v5.0.16	v0.23.4	v0.10.0	NA	NA	NA	NA	NA	v0.5.0	v1.8.0	v0.5.0	v4.1.0	v0.4.0	v5.2.0	v1.0.1
Sc1365688	1	9.4.1	Unicycler	2614582	5	32.95	104.33	122.54	2572928	16507; 13569; 9121; 2457	v5.0.16	v0.23.4	v0.10.0	NA	NA	NA	NA	NA	v0.5.0	v1.8.0	v0.5.0	v4.1.0	v0.4.0	v5.2.0	v1.0.1
Sc1365701	1	9.4.1	Raven	2471287	3	32.87	26.64	176.9	2412177	30051; 29055	v5.0.16	v0.23.4	v0.10.0	NA	NA	v1.8.1	NA	NA	NA	v1.8.0	v0.5.0	v4.1.0	v0.4.0	v5.2.0	v1.0.1
Sc1365673	1	9.4.1	Unicycler	2479964	2	32.87	21.55	111.03	2425887	54077	v5.0.16	v0.23.4	v0.10.0	NA	NA	NA	NA	NA	v0.5.0	v1.8.0	v0.5.0	v4.1.0	v0.4.0	v5.2.0	v1.0.1
Sc1365666	1	9.4.1	Unicycler	2486776	2	32.99	19.95	221.58	2482336	4440	v5.0.16	v0.23.4	v0.10.0	NA	NA	NA	NA	NA	v0.5.0	v1.8.0	v0.5.0	v4.1.0	v0.4.0	v5.2.0	v1.0.1
Sc1516939	1	9.4.1	Trycycler	2439988	3	32.92	128.09	100.94	2380585	32722; 26681	v5.0.16	v0.23.4	v0.10.0	v0.5.4	v2.9.2	v1.8.1	v0.3	v0.1.3	NA	v1.8.0	v0.5.0	v4.1.0	v0.4.0	v5.2.0	v1.0.1
Sc1516941	1	9.4.1	Trycycler	2701315	4	32.88	69.35	68.86	2648708	29147; 20987; 2473	v5.0.16	v0.23.4	v0.10.0	v0.5.5	v2.9.5	v1.8.3	v0.3	v0.1.3	NA	v2.0.1	v0.6.0	v4.1.2	v0.8.1	v5.2.0	v1.0.1
Sc1516943	1	9.4.1	Unicycler	2506252	4	32.93	216.18	83.35	2473194	26146; 4439; 2473	v5.0.16	v0.23.4	v0.10.0	NA	NA	NA	NA	NA	v0.5.0	v1.8.0	v0.5.0	v4.1.0	v0.4.0	v5.2.0	v1.0.1
Sc1516945	1	9.4.1	Trycycler	2507422	4	33	310.5	128.32	2466526	29362; 9043; 2491	v5.0.16	v0.23.4	v0.10.0	v0.5.5	v2.9.5	v1.8.3	v0.3	v0.1.3	NA	v2.0.1	v0.6.0	v4.1.2	v0.8.1	v5.2.0	v1.0.1
Sc1365670	2	10.4.1	Trycycler	2533775	5	32.92	150.78	91.38	2448365	28290; 27493; 20037; 9590	v6.5.7	v0.23.4	v0.10.0	v0.5.4	v2.9.2	v1.8.1	v0.3	v0.1.3	NA	v1.8.0	v0.5.0	v4.1.0	v0.4.0	v5.2.0	v1.0.1
DSM20326	2	10.4.1	Trycycler	2476822	4	32.84	79.46	98.86	2443792	21426; 9275; 2329	v6.5.7	v0.23.4	v0.10.0	v0.5.4	v2.9.2	v1.8.1	v0.3	v0.1.3	NA	v1.8.0	v0.5.0	v4.1.0	v0.4.0	v5.2.0	v1.0.1
DSM6717	2	10.4.1	Trycycler	2497742	3	33.05	194.17	65.13	2465028	29147; 3567	v6.5.7	v0.23.4	v0.10.0	v0.5.4	v2.9.2	v1.8.1	v0.3	v0.1.3	NA	v1.8.0	v0.5.0	v4.1.0	v0.4.0	v5.2.0	v1.0.1
