# Supplementary material for: Complete genome assemblies and antibiograms of 22 Staphylococcus capitis isolates
Source: BMC Genom Data. 2025 Feb 15;26:12. doi: 10.1186/s12863-025-01303-8 (PMC11830182; doi:10.1186/s12863-025-01303-8)
Supplement: Supplementary file 3 — Supplementary Material 3 [file 12863_2025_1303_MOESM3_ESM.xlsx]

## Sheet: Table_S3
Table S3. Antibiograms of isolates. Antimicrobial minimum inhibition concentrations (MICs; unit: mg/L) were determined for each isolate and interpreted in accordance with EUCAST clinical breakpoints v13.1, which are noted in boldface in the table header. The D-test was performed on five erythromycin-resistant, clindamycin-susceptible isolates (Sc1365695, Sc1365665, Sc1365706, Sc1516941, and Sc151…
			Vancomycin MIC	Vancomycin interpretation	Teicoplanin MIC	Teicoplanin interpretation	Daptomycin MIC	Daptomycin interpretation	Gentamicin MIC	Gentamicin interpretation	Fusidic acid MIC	Fusidic acid interpretation	Rifampicin MIC	Rifampicin interpretation	Ciprofloxacin MIC	Ciprofloxacin interpretation	Clindamycin MIC	Clindamycin interpretation	Erythromycin MIC	Erythromycin interpretation	Linezolid MIC	Linezolid interpretation	Quinupristin-dalfopristin MIC	Quinupristin-dalfopristin interpretation	Cefoxitin MIC	Cefoxitin interpretation	Mupirocin MIC	Mupirocin interpretation
Isolate	Pulsogroup	Method	4		4		1		2		1		0.064		≤0.001 & >1		0.25		1		4		1		ND		ND
Sc1191106	NRCS-A	Gradient strip	4	S	8	R	1	S	8	R	32	R	0.016	S	0.125	I	0.064	S	0.25	S	0.5	S	1	S	>256	ND	<=0.064	ND
Sc1191092	NRCS-A	Gradient strip	1	S	0.5	S	2	R	8	R	0.064	S	0.016	S	0.125	I	0.125	S	0.25	S	1	S	0.5	S	16	ND	<=0.064	ND
Sc1365682	NRCS-A	Gradient strip	2	S	1	S	2	R	64	R	32	R	0.064	S	0.125	I	0.125	S	1	S	4	S	0.5	S	>256	ND	0.25	ND
Sc1365750	NRCS-A	Gradient strip	4	S	16	R	2	R	64	R	32	R	0.032	S	0.25	I	0.25	S	1	S	2	S	0.5	S	>256	ND	0.25	ND
Sc1516945	NRCS-A	Gradient strip	1	S	1	S	1	S	0.064	S	0.25	S	0.032	S	0.25	I	0.125	S	0.5	S	2	S	0.25	S	4	ND	0.125	ND
Sc1365695	NRCS-A	Gradient strip	1	S	1	S	1	S	>256	R	0.125	S	>32	R	4	R	0.25	R*	>256	R	2	S	0.5	S	>256	ND	0.25	ND
Sc1365688	NRCS-A	Gradient strip	1	S	1	S	2	R	64	R	16	R	0.032	S	0.25	I	>256	R	>256	R	2	S	1	S	>256	ND	256	ND
Sc1365753	NRCS-A	Gradient strip	1	S	1	S	1	S	128	R	0.25	S	0.016	S	0.25	I	0.125	S	1	S	2	S	0.5	S	64	ND	0.5	ND
Sc1365665	NRCS-A	Gradient strip	4	S	16	R	1	S	128	R	0.125	S	0.032	S	0.25	I	0.25	S	>256	R	1	S	0.5	S	>256	ND	0.5	ND
SC1365670	NRCS-A	Broth microdilution	2	S	<=1	S	2	R	<=0.25	S	<=0.5	S	<=0.032	S	0.25	I	<=0.125	S	<=0.25	S	<=2	S	0.25	S	4	ND	<=0.5	ND
Sc1365754	Non-NRCS-A	Gradient strip	0.5	S	1	S	0.5	S	0.032	S	0.25	S	0.008	S	0.25	I	0.125	S	0.25	S	2	S	0.25	S	4	ND	0.125	ND
Sc1365669	Non-NRCS-A	Gradient strip	1	S	0.5	S	0.25	S	0.25	S	0.25	S	0.032	S	0.25	I	0.25	S	1	S	2	S	0.25	S	4	ND	<=0.064	ND
Sc1365701	Non-NRCS-A	Gradient strip	2	S	1	S	2	R	0.064	S	32	R	0.032	S	0.25	I	>256	R	>256	R	1	S	0.5	S	>256	ND	0.125	ND
Sc1365706	Non-NRCS-A	Gradient strip	1	S	1	S	0.5	S	128	R	32	R	0.016	S	0.5	I	0.125	S	>256	R	1	S	0.5	S	8	ND	0.125	ND
Sc1365673	Non-NRCS-A	Gradient strip	1	S	0.5	S	0.5	S	0.064	S	0.125	S	0.032	S	0.125	I	0.25	S	0.5	S	1	S	0.5	S	4	ND	0.125	ND
Sc1365674	Non-NRCS-A	Gradient strip	1	S	2	S	1	S	0.064	S	0.064	S	0.032	S	0.125	I	0.25	S	0.5	S	2	S	0.5	S	2	ND	0.125	ND
Sc1365666	Non-NRCS-A	Gradient strip	1	S	0.5	S	0.5	S	0.064	S	16	R	0.016	S	0.125	I	0.125	S	0.25	S	1	S	0.5	S	4	ND	0.125	ND
Sc1516939	Non-NRCS-A	Gradient strip	1	S	1	S	1	S	0.064	S	0.125	S	0.016	S	0.25	I	0.125	S	0.25	S	2	S	0.5	S	4	ND	0.125	ND
Sc1516941	Non-NRCS-A	Gradient strip	2	S	1	S	1	S	32	R	32	R	0.032	S	0.125	I	0.125	R*	>256	R	2	S	0.5	S	>256	ND	0.125	ND
Sc1516943	Non-NRCS-A	Gradient strip	1	S	1	S	0.5	S	0.032	S	16	R	0.016	S	0.125	I	0.125	R*	>256	R	2	S	0.5	S	>256	ND	0.125	ND
DSM20326	Non-NRCS-A	Broth microdilution	<=0.5	S	<=1	S	<=0.5	S	<=0.25	S	<=0.5	S	<=0.032	S	0.25	I	<=0.125	S	<=0.25	S	<=2	S	0.25	S	<=1	ND	<=0.5	ND
DSM6717	Non-NRCS-A	Broth microdilution	1	S	<=1	S	1	S	<=0.25	S	<=0.5	S	<=0.032	S	0.125	I	<=0.125	S	<=0.25	S	<=2	S	0.5	S	2	ND	<=0.5	ND
